# Supplementary material for: Novel Bacteriophages Show Activity against Selected Australian Clinical Strains of Pseudomonas aeruginosa
Source: Microorganisms. 2022 Jan 19;10(2):210. doi: 10.3390/microorganisms10020210 (PMC8875357; doi:10.3390/microorganisms10020210)
Supplement: Supplementary file 1 [file microorganisms-10-00210-s001.zip]

Archive with 1 entries (1 files):
- microorganisms-1532845-supplementary.pdf
